# Supplementary material for: Conducting Physical Activity Research on Racially and Ethnically Diverse Adolescents Using Social Network Analysis: Case Studies for Practical Use
Source: Int J Environ Res Public Health. 2022 Sep 14;19(18):11545. doi: 10.3390/ijerph191811545 (PMC9517360; doi:10.3390/ijerph191811545)
Supplement: Supplementary file 1 [file ijerph-19-11545-s001.zip]

Archive with 1 entries (1 files):
- ijerph-1905226-supplementary.pdf
